# Supplementary material for: Drug Binding to BamA Targets Its Lateral Gate
Source: J Phys Chem B. 2023 Aug 17;127(34):7509–17. doi: 10.1021/acs.jpcb.3c04501 (PMC10476194; doi:10.1021/acs.jpcb.3c04501)
Supplement: Supplementary file 2 — jp3c04501_si_002.zip [file jp3c04501_si_002.zip]

Archive with 12 entries (11 files):
- SI-files/
- __MACOSX/._SI-files
- SI-files/build-daro.tcl
- __MACOSX/SI-files/._build-daro.tcl
- SI-files/build-CP3.tcl
- __MACOSX/SI-files/._build-CP3.tcl
- SI-files/top_CP3_darobactin.rtf
- __MACOSX/SI-files/._top_CP3_darobactin.rtf
- SI-files/par_CP3_darobactin.prm
- __MACOSX/SI-files/._par_CP3_darobactin.prm
- SI-files/CP3-init.pdb
- __MACOSX/SI-files/._CP3-init.pdb
