# Supplementary material for: Drug Binding to BamA Targets Its Lateral Gate
Source: J Phys Chem B. 2023 Aug 17;127(34):7509–17. doi: 10.1021/acs.jpcb.3c04501 (PMC10476194; doi:10.1021/acs.jpcb.3c04501)
Supplement: Supplementary file 2 — jp3c04501_si_002.zip [file jp3c04501_si_002.zip › SI-files/build-daro.tcl]

package require psfgen

topology top_all36_prot.rtf
topology top_CP3_darobactin.rtf

mol new 7NRI
set sel [atomselect top "chain G"]
$sel writepdb 7NRI-chainG.pdb

segment G {
  pdb 7NRI-chainG.pdb
}

patch 1C2O G:1 G:3
patch 1C2C G:3 G:5

coordpdb 7NRI-chainG.pdb G

regenerate angles dihedrals
guesscoord

writepdb darobactin.pdb
writepsf darobactin.psf

file delete 7NRI-chainG.pdb

quit
