# Supplementary material for: Drug Binding to BamA Targets Its Lateral Gate
Source: J Phys Chem B. 2023 Aug 17;127(34):7509–17. doi: 10.1021/acs.jpcb.3c04501 (PMC10476194; doi:10.1021/acs.jpcb.3c04501)
Supplement: Supplementary file 2 — jp3c04501_si_002.zip [file jp3c04501_si_002.zip › SI-files/build-CP3.tcl]

package require psfgen

topology top_all36_prot.rtf
topology toppar_all36_prot_c36m_d_aminoacids.str
topology top_CP3_darobactin.rtf

mol new CP3-init.pdb
set sel [atomselect top "resid 1 to 14"]
$sel writepdb resid1-14_sort.pdb
set sel [atomselect top "resid > 14"]
$sel writepdb polymyxin-2.pdb

segment A {pdb resid1-14_sort.pdb
  first NONE
  last NONE
  mutate 4 DAB
  mutate 6 DDAB
  mutate 7 HSR
  mutate 9 HSR
  mutate 10 TGL
  mutate 13 DALA
}

coordpdb resid1-14_sort.pdb A

patch LINK A:14 A:1

segment B {pdb polymyxin-2.pdb
  first none
  last none
}

patch CTNZ B:24 B:18
patch COMB A:5 B:15

coordpdb polymyxin-2.pdb B

regenerate angles dihedrals
guesscoord

file delete resid1-14_sort.pdb
file delete polymyxin-2.pdb

writepdb CP3-final.pdb
writepsf CP3-final.psf 

quit
