# Supplementary material for: Drug Binding to BamA Targets Its Lateral Gate
Source: J Phys Chem B. 2023 Aug 17;127(34):7509–17. doi: 10.1021/acs.jpcb.3c04501 (PMC10476194; doi:10.1021/acs.jpcb.3c04501)
Supplement: Supplementary file 2 — jp3c04501_si_002.zip [file jp3c04501_si_002.zip › SI-files/top_CP3_darobactin.rtf]

!=============================================================
!
! Topology file to build CP3, darobactin
!
! Authors:
! Katie Kuo, Anna Pavlova, and James C. Gumbart
! School of Physics
! Georgia Institute of Technology
! gumbart_at_physics.gatech.edu
!
! If you use these parameters, please cite:
! K.M. Kuo, J. Liu, A. Pavlova, and J.C. Gumbart.
! Drug binding to BamA targets its lateral gate
! (2023) submitted.
!
!
!=============================================================

! CP3 residues, patches

RESI DAB          1.00
GROUP   
ATOM N    NH1    -0.47  !     |                   
ATOM HN   H       0.31  !  HN-N                   
ATOM CA   CT1     0.07  !     |   HB1 HE1    HZ1
ATOM HA   HB1     0.09  !     |   |   |     /   
GROUP                   !  HA-CA--CB--CE--NZ--HZ2
ATOM CB   CT2    -0.18  !     |   |   |     \
ATOM HB1  HA2     0.09  !     |   HB2 HE2    HZ3
ATOM HB2  HA2     0.09  !   O=C                  
GROUP                   !     |
ATOM CE   CT2     0.21
ATOM HE1  HA2     0.05
ATOM HE2  HA2     0.05
ATOM NZ   NH3    -0.30
ATOM HZ1  HC      0.33
ATOM HZ2  HC      0.33
ATOM HZ3  HC      0.33
GROUP   
ATOM C    C       0.51
ATOM O    O      -0.51
BOND CB CA   NZ CE   
BOND N  HN   N  CA    C  CA   
BOND C  +N   CA HA   CB HB1  CB HB2     
BOND CE HE1  CE HE2  CB CE 
DOUBLE   O  C   
BOND NZ HZ1  NZ HZ2  NZ HZ3   
IMPR N -C CA HN  C CA +N O   
CMAP -C  N  CA  C   N  CA  C  +N
DONOR HN N   
DONOR HZ1 NZ   
DONOR HZ2 NZ   
DONOR HZ3 NZ   
ACCEPTOR O C   

RESI HSR          0.00
GROUP   
ATOM N    NH1    -0.47  !     |       
ATOM HN   H       0.31  !  HN-N       
ATOM CA   CT1     0.07  !     |   HB1 HD1
ATOM HA   HB1     0.09  !     |   |   |
GROUP                   !  HA-CA--CB--CD--OG
ATOM CB   CT2     0.05  !     |   |   |    \
ATOM HB1  HA2     0.09  !     |   HB2 HD2   HG1
ATOM HB2  HA2     0.09  !   O=C           
GROUP                   !     |
ATOM CD   CT2    -0.18
ATOM HD1  HA2     0.09
ATOM HD2  HA2     0.09
ATOM OG   OH1    -0.66   
ATOM HG1  H       0.43
GROUP   
ATOM C    C       0.51
ATOM O    O      -0.51
BOND CB CA   OG CD  N HN  N  CA   
BOND C  CA   C +N  CA HA  CB HB1  
BOND CB HB2  OG HG1        
BOND CD HD1  CD HD2  CD CB   
DOUBLE   O  C      
IMPR N -C CA HN  C CA +N O   
CMAP -C  N  CA  C   N  CA  C  +N
DONOR HN N   
DONOR HG1 OG   
ACCEPTOR OG   
ACCEPTOR O C   

RESI TGL          0.00
GROUP   
ATOM N    NH1    -0.47  !     | H11 H12 H13
ATOM HN   H       0.31  !  HN-N    \ | /  
ATOM CA   CT1     0.07  !     |     CG1  H21
ATOM HA   HB1     0.09  !     |    /    / 
GROUP                   !  HA-CA--CB-CG2--H22
ATOM CB   CT      0.00  !     |    \   \  
GROUP                   !     |     CG3 H23
ATOM CG1  CT3    -0.27  !   O=C    / | \
ATOM H11  HA3     0.09  !     | H31 H32 H33
ATOM H12  HA3     0.09
ATOM H13  HA3     0.09
GROUP   
ATOM CG2  CT3    -0.27
ATOM H21  HA3     0.09
ATOM H22  HA3     0.09
ATOM H23  HA3     0.09
GROUP
ATOM CG3  CT3    -0.27
ATOM H31  HA3     0.09
ATOM H32  HA3     0.09
ATOM H33  HA3     0.09
GROUP   
ATOM C    C       0.51
ATOM O    O      -0.51
BOND CB  CA    CG1 CB    CG2 CB    N   HN   
BOND N   CA     C   CA    C   +N    CA HA   
BOND CG1 H11   CG1 H12   CG1 H13   CG2 H21   
BOND CG2 H22   CG2 H23   
BOND CG3 H31   CG3 H32   CG3 H33   CG3 CB
DOUBLE    O   C   
IMPR N -C CA HN C CA +N O   
CMAP -C  N  CA  C   N  CA  C  +N
DONOR HN N   
ACCEPTOR O C   

RESI DDAB         1.00
GROUP
ATOM N    NH1    -0.47  !     |
ATOM HN   H       0.31  !  HN-N
ATOM CA   CTD1    0.07  !     |   HB1 HE1    HZ1
ATOM HA   HB1     0.09  !     |   |   |     /
GROUP                   !  HA-CA--CB--CE--NZ--HZ2
ATOM CB   CT2    -0.18  !     |   |   |     \
ATOM HB1  HA2     0.09  !     |   HB2 HE2    HZ3
ATOM HB2  HA2     0.09  !   O=C
GROUP                   !     |
ATOM CE   CT2     0.21
ATOM HE1  HA2     0.05
ATOM HE2  HA2     0.05
ATOM NZ   NH3    -0.30
ATOM HZ1  HC      0.33
ATOM HZ2  HC      0.33
ATOM HZ3  HC      0.33
GROUP
ATOM C    C       0.51
ATOM O    O      -0.51
BOND CB CA   CB CE   NZ CE
BOND N  HN   N  CA    C  CA
BOND C  +N   CA HA   CB HB1  CB HB2
BOND CE HE1  CE HE2
DOUBLE   O  C
BOND NZ HZ1  NZ HZ2  NZ HZ3
IMPR N -C CA HN  C CA +N O
CMAP -C  N  CA  C   N  CA  C  +N
DONOR HN N
DONOR HZ1 NZ
DONOR HZ2 NZ
DONOR HZ3 NZ
ACCEPTOR O C

PRES CTNZ         0.00  ! linkage for IMAGES or for joining segments
                        ! 1 refers to previous (N terminal)
                        ! 2 refers to next (C terminal)
                        ! use in a patch statement
                        ! follow with AUTOgenerate ANGLes DIHEdrals command
ATOM 1C    C       0.51 !           1O
ATOM 1O    O      -0.51 !          //
ATOM 2NZ   NH1    -0.47 ! -CB--CE--1C--2N--CA
ATOM 2HZ1  H       0.31 !               |
ATOM 2CE   CT2     0.06 !              2HN
ATOM 2CB   CT2    -0.18
ATOM 2HE1  HA2     0.05
ATOM 2HE2  HA2     0.05
BOND 1C 2NZ 
DELETE ATOM 2HZ2
DELETE ATOM 2HZ3
IMPR 2NZ 1C 2CE 2HZ1  1C 1CA 2NZ 1O


PRES COMB         0.00  ! linkage for IMAGES or for joining segments
                        ! 1 refers to previous (N terminal)
                        ! 2 refers to next (C terminal)
                        ! use in a patch statement
                        ! follow with AUTOgenerate ANGLes DIHEdrals command
ATOM 1CB   CT2    -0.18 !
ATOM 1CG   CT2    -0.18 !              1O
ATOM 1OE1  O      -0.51 !              //
ATOM 1CD   C       0.51 !    -CB--CG--1C--2N-
ATOM 2N    NH1    -0.47 !                  |
ATOM 2HN   H       0.31 !                 2HN
DELETE ATOM 1OE2        
BOND 1CD 2N

! darobactin residues, patches

RESI UX8          0.00
GROUP
ATOM N    NH1    -0.47  !     |                  HE3
ATOM HN   H       0.31  !  HN-N                   |
ATOM CA   CT1     0.07  !     |   O9             CE3
ATOM HA   HB1     0.09  !     |   |             /  \\
GROUP                   !  HA-CA--CB---CG-----CD2   CZ3-HZ3
ATOM CB   CT1    0.342  !     |   |    ||     ||     |         ! balancing the charge on CB -0.09+0.432=0.342
ATOM O9   OS    -0.432  !     |   HB2  CD1    CE2   CH2-HH2
ATOM HB2  HA1     0.09  !   O=C       /   \   / \  //
GROUP                   !     |     HD1    NE1   CZ2
ATOM CG   CY     -0.03  !                   |     |
ATOM CD1  CA     -0.15  !                  HE1   HZ2
ATOM HD1  HP      0.22
ATOM NE1  NY     -0.51
ATOM HE1  H       0.37
ATOM CE2  CPT     0.24
ATOM CD2  CPT     0.11
ATOM CE3  CAI    -0.25
ATOM HE3  HP      0.17
ATOM CZ3  CA     -0.20
ATOM HZ3  HP      0.14
ATOM CZ2  CAI    -0.27
ATOM HZ2  HP      0.16
ATOM CH2  CA     -0.14
ATOM HH2  HP      0.14
GROUP
ATOM C    C       0.51
ATOM O    O      -0.51
BOND CB  CA   CG  CB   CD2 CG   NE1 CD1
BOND CZ2 CE2
BOND N   HN   N   CA     C   CA   C   +N
BOND CZ3 CH2  CD2 CE3  NE1 CE2  CA  HA   CB  O9 
BOND CB  HB2  CD1 HD1  NE1 HE1  CE3 HE3  CZ2 HZ2
BOND CZ3 HZ3  CH2 HH2
DOUBLE  O   C   CD1 CG   CE2 CD2  CZ3 CE3  CH2 CZ2
IMPR N -C CA HN  C CA +N O
CMAP -C  N  CA  C   N  CA  C  +N
DONOR HN N
DONOR HE1 NE1
ACCEPTOR O C

PRES 1C2O         0.00 ! linkage for IMAGES or for joining segments
                       ! 1 refers to previous (N terminal)
                       ! 2 refers to next (C terminal)
                       ! use in a patch statement
                       ! follow with AUTOgenerate ANGLes DIHEdrals command
ATOM 1CZ2  CAI    -0.11 
ATOM 2O9   OS    -0.432 
ATOM 2CB   CT1    0.342 
BOND 1CZ2 2O9	       
DELETE ATOM 1HZ2       

PRES 1C2C        0.00  
ATOM 1CH2  CA   -0.05   
ATOM 2CB   CT1  -0.11  
ATOM 2HB2  HA1   0.09  
ATOM 2CG   CT2  -0.11  
ATOM 2HG1  HA2   0.09  
ATOM 2HG2  HA2   0.09 
BOND 1CH2 2CB           	 
DELETE ATOM 1HH2       
DELETE ATOM 2HB1       
       
END
