# Supplementary material for: Drug Binding to BamA Targets Its Lateral Gate
Source: J Phys Chem B. 2023 Aug 17;127(34):7509–17. doi: 10.1021/acs.jpcb.3c04501 (PMC10476194; doi:10.1021/acs.jpcb.3c04501)
Supplement: Supplementary file 2 — jp3c04501_si_002.zip [file jp3c04501_si_002.zip › SI-files/par_CP3_darobactin.prm]

!=============================================================
!
! Parameter file for CP3, darobactin
!
! Authors:
! Katie Kuo, Anna Pavlova, and James C. Gumbart
! School of Physics
! Georgia Institute of Technology
! gumbart_at_physics.gatech.edu
!
! If you use these parameters, please cite:
! K.M. Kuo, J. Liu, A. Pavlova, and J.C. Gumbart.
! Drug binding to BamA targets its lateral gate
! (2023) submitted.
!
!
!=============================================================

BONDS
!V(bond) = Kb(b - b0)**2
!
!Kb: kcal/mole/A**2
!b0: A
!
!atom type Kb b0
! CP3
CT1  CT   222.500    1.5000   ! taken from CT1
CT   CT3  222.500    1.5380   ! taken from CT1
! darobactin
CAI  OS   230.00     1.3820   ! from CGenFF CG2R61 OG301 
CT1  OS   360.00     1.4150   ! from CGenFF CG311  OG301 
CT1  CY   375.000    1.4920   ! from CHARMM36M CT2 CY 
CA   CT1  230.00     1.4900   ! from CGenFF CG2R61 CG311 

ANGLES
!
!V(angle) = Ktheta(Theta - Theta0)**2
!
!V(Urey-Bradley) = Kub(S - S0)**2
!
!Ktheta: kcal/mole/rad**2
!Theta0: degrees
!Kub: kcal/mole/A**2 (Urey-Bradley)
!S0: A
!
!atom types     Ktheta    Theta0   Kub     S0
! CP3
CT1  CT   CT3   53.350   108.50    8.00   2.56100  
CT   CT3  HA3   33.430   110.10   22.53   2.17900  
HB1  CT1  CT    33.430   110.10   22.53   2.17900  
CT   CT1  C     52.000   108.0000   
NH1  CT1  CT    70.000   113.5000   
CT3  CT   CT3   53.350   114.00    8.00   2.56100  
! darobactin
CT1  CT1  OS   115.000   109.70   ! from CGenFF CG311  CG311  OG301
CT1  CT1  CY    58.350   114.00   ! from charmm36m CY   CT2  CT1  
CT1  CY   CA    30.000   127.00   ! from charmm36m CT2  CY   CA 
CT1  CY   CPT   30.000   126.70   ! from charmm36m CT2  CY   CPT 
OS   CT1  HA1   60.000   109.50   ! from CGenFF OG301  CG311  HGA1 
HA1  CT1  CY    55.000   109.50   ! from charmm36m HA2  CT2  CY    
OS   CT1  CY    75.700   110.10   ! from paramchem: from CG2R61 CG321 OG302, penalty= 13
CAI  OS   CT1   65.000   108.00   ! paramchem from CG2R61 OG301 CG321, PENALTY= 0.6
CA   CAI  OS   110.000   120.00   ! cgenff CG2R61 CG2R61 OG301
CPT  CAI  OS   110.000   120.00   ! paramchem from CG2R61 CG2R61 OG301, PENALTY= 1.5
CA   CT1  HA1   43.000   111.00   ! cgenff CG2R61 CG311  HGA1
CA   CT1  CT2   51.800   107.50   ! cgenff CG2R61 CG321  CG311
CA   CT1  CT1   51.800   107.50   ! cgenff CG2R61 CG311  CG311
CAI  CA   CT1   45.800   120.00   ! cgenff CG2R61 CG2R61 CG311
CA   CA   CT1   45.800   120.00   ! cgenff CG2R61 CG2R61 CG311


DIHEDRALS
!
!V(dihedral) = Kchi(1 + cos(n(chi) - delta))
!
!Kchi: kcal/mole
!n: multiplicity
!delta: degrees
!
!atom types           Kchi    n   delta
! CP3
CT2A CT2  CC   OC    0.0500   6   180.00  ! from CT2 CT2 CC OC 
C    NH1  CT1  CT    1.8000   1     0.00 
NH1  CT1  CT   CT3   0.2000   3     0.00 
H    NH1  CT1  CT    0.0000   1     0.00  ! should be 0 by analogy to CT1
CT1  CT   CT3  HA3   0.2000   3     0.00  
HB1  CT1  CT   CT3   0.2000   3     0.00  
CT3  CT   CT3  HA3   0.2000   3     0.00  
C    CT1  CT   CT3   0.2000   3     0.00  
CTD1 C    NH1  CT1   1.6000   1     0.00  ! ALLOW PEP ! mix L and D 
CTD1 C    NH1  CT1   2.5000   2   180.00  ! ALLOW PEP ! mix L and D
O    C    CT1  CT    1.4000   1     0.00  
NH1  C    CT1  CT    0.0000   1     0.00 
! darobactin
NH1  CT1  CT1  OS    1.0000   2   180.00 ! from paramchem from OG311 CG2R61 CG2RC0 NG2R50, penalty= 39 
CT1  CT1  CY   CA    0.0300   1     0.00 ! from charmm36m CA   CY   CT2  CT1 
CT1  CT1  CY   CA    0.5500   2     0.00 ! from charmm36m CA   CY   CT2  CT1
CT1  CT1  CY   CA    0.3900   3   180.00 ! from charmm36m CA   CY   CT2  CT1
CT1  CT1  CY   CPT   0.3600   1   180.00 ! from charmm36m CPT  CY   CT2  CT1  
CT1  CT1  CY   CPT   0.0500   2     0.00 ! from charmm36m CPT  CY   CT2  CT1
CT1  CT1  CY   CPT   0.1900   3   180.00 ! from charmm36m CPT  CY   CT2  CT1
HB1  CT1  CT1  OS    0.1950   3     0.00 ! from CGenFF OG301  CG311  CG311  HGA1 
CT1  CY   CA   HP    1.2000   2   180.00 ! from charmm35m HP   CA   CY   CT2 
CT1  CY   CA   NY    2.5000   2   180.00 ! from charmm36m  NY   CA   CY   CT2  
CT1  CY   CPT  CPT   3.0000   2   180.00 ! from charmm36m CT2  CY   CPT  CPT 
CT1  CY   CPT  CAI   2.5000   2   180.00 ! from charmm36m CT2  CY   CPT  CAI
OS   CT1  CY   CA    0.4100   2   180.00 ! from paramchem from CG2R51 CG2R51 CG321 NG311, penalty= 37 
OS   CT1  CY   CPT   0.5400   1     0.00 ! from paramchem from CG2RC0 CG2R51 CG321 NG311, penalty= 37
OS   CT1  CY   CPT   0.4600   3     0.00 ! from CG2RC0 CG2R51 CG321 NG311, penalty= 37
C    CT1  CT1  OS    2.0000   1   180.00 ! from paramchem from CG2O2 CG311 CG311 OG301, penalty= 1.5
C    CT1  CT1  OS    0.8000   2     0.00 ! from paramchem from CG2O2 CG311 CG311 OG301, penalty= 1.5
HA1  CT1  CY   CA    0.0100   3     0.00 ! from charmm36m HA2  CT2  CY   CA
HA1  CT1  CY   CPT   0.2000   3     0.00 ! from charmm36m HA2  CT2  CY   CPT    
NY   CPT  CAI  OS    1.9094   2   180.00 ! from paramchem from OG311 CG2R61 CG2RC0 NG2R51, PENALTY= 15
CPT  CAI  OS   CT1   1.6200   2   180.00 ! paramchem, from CG2R61 CG2R61 OG301 CG321, PENALTY= 2.1
CPT  CAI  OS   CT1   0.1900   4   180.00 ! paramchem from CG2R61 CG2R61 OG301 CG321, PENALTY= 2.1
CPT  CPT  CAI  OS    3.1000   2   180.00 ! paramchem from OG311 CG2R61 CG2RC0 CG2RC0, PENALTY= 15
OS   CAI  CA   CA    3.1000   2   180.00 ! cgenff CG2R61 CG2R61 CG2R61 OG301
OS   CAI  CA   HP    2.4000   2   180.00 ! cgenff OG301  CG2R61 CG2R61 HGR61
CA   CAI  OS   CT1   1.6200   2   180.00 !  paramchem CG2R61 CG2R61 OG301 CG321  PENALTY= 2.1
CA   CAI  OS   CT1   0.1900   4   180.00 ! paramchem from CG2R61 CG2R61 OG301 CG321, PENALTY= 2.1
CPT  CAI  CA   CT1   3.1000   2   180.00 ! from prot CT2  CA   CA   CA
CAI  CA   CA   CT1   3.1000   2   180.00 ! from prot CT2  CA   CA   CA
CA   CA   CT1  HA1   0.0000   6   180.00 ! from prot HA2  CT2  CA   CA
CA   CA   CT1  CT2   0.2300   2   180.00 ! from cgenff CG2R61 CG2R61 CG311  CG321
CA   CA   CT1  CT1   0.2300   2   180.00 ! paramchem  from CG2R61 CG2R61 CG311 CG321, PENALTY= 0.6
HP   CA   CA   CT1   4.2000   2   180.00 ! from prot HP   CA   CA   CT2
CAI  CA   CT1  HA1   0.0000   6   180.00 ! from prot HA2  CT2  CA   CA
CAI  CA   CT1  CT2   0.2300   2   180.00 ! from cgenff CG2R61 CG2R61 CG311  CG321
CAI  CA   CT1  CT1   0.2300   2   180.00 ! paramchem  from CG2R61 CG2R61 CG311 CG321, PENALTY= 0.6
HP   CAI  CA   CT1   4.2000   2   180.00 ! from prot HP   CA   CA   CT2

END
