# Supplementary material for: Drug Binding to BamA Targets Its Lateral Gate
Source: J Phys Chem B. 2023 Aug 17;127(34):7509–17. doi: 10.1021/acs.jpcb.3c04501 (PMC10476194; doi:10.1021/acs.jpcb.3c04501)
Supplement: Supplementary file 2 — jp3c04501_si_002.zip [file jp3c04501_si_002.zip › SI-files/CP3-init.pdb]

CRYST1   29.101   33.648   34.558  90.00  90.00  90.00 P 1           1
ATOM      1  N   VAL A   1      -5.035   9.511  -3.922  0.00  0.00      A     
ATOM      2  HN  VAL A   1      -5.568   9.088  -4.650  0.00  0.00      A     
ATOM      3  CA  VAL A   1      -4.517   8.541  -3.004  0.00  0.00      A     
ATOM      4  HA  VAL A   1      -4.168   9.132  -2.169  0.00  0.00      A     
ATOM      5  CB  VAL A   1      -5.582   7.555  -2.490  0.00  0.00      A     
ATOM      6  HB  VAL A   1      -6.129   7.159  -3.372  0.00  0.00      A     
ATOM      7  CG1 VAL A   1      -4.988   6.324  -1.762  0.00  0.00      A     
ATOM      8 HG11 VAL A   1      -4.753   5.460  -2.420  0.00  0.00      A     
ATOM      9 HG12 VAL A   1      -4.075   6.702  -1.255  0.00  0.00      A     
ATOM     10 HG13 VAL A   1      -5.582   6.055  -0.863  0.00  0.00      A     
ATOM     11  CG2 VAL A   1      -6.625   8.301  -1.614  0.00  0.00      A     
ATOM     12 HG21 VAL A   1      -6.095   9.008  -0.940  0.00  0.00      A     
ATOM     13 HG22 VAL A   1      -7.275   8.922  -2.266  0.00  0.00      A     
ATOM     14 HG23 VAL A   1      -7.283   7.590  -1.071  0.00  0.00      A     
ATOM     15  C   VAL A   1      -3.312   7.878  -3.620  0.00  0.00      A     
ATOM     16  O   VAL A   1      -3.480   7.204  -4.623  0.00  0.00      A     
ATOM     17  N   THR A   2      -2.108   8.121  -2.996  0.00  0.00      A     
ATOM     18  HN  THR A   2      -2.058   8.790  -2.259  0.00  0.00      A     
ATOM     19  CA  THR A   2      -0.877   7.415  -3.363  0.00  0.00      A     
ATOM     20  HA  THR A   2      -1.077   6.463  -3.832  0.00  0.00      A     
ATOM     21  CB  THR A   2       0.004   8.161  -4.335  0.00  0.00      A     
ATOM     22  HB  THR A   2       0.242   9.145  -3.878  0.00  0.00      A     
ATOM     23  OG1 THR A   2      -0.629   8.471  -5.560  0.00  0.00      A     
ATOM     24  HG1 THR A   2      -0.969   9.368  -5.544  0.00  0.00      A     
ATOM     25  CG2 THR A   2       1.179   7.327  -4.689  0.00  0.00      A     
ATOM     26 HG21 THR A   2       1.867   7.003  -3.879  0.00  0.00      A     
ATOM     27 HG22 THR A   2       0.840   6.357  -5.110  0.00  0.00      A     
ATOM     28 HG23 THR A   2       1.769   7.868  -5.459  0.00  0.00      A     
ATOM     29  C   THR A   2      -0.168   6.994  -2.078  0.00  0.00      A     
ATOM     30  O   THR A   2       0.305   7.882  -1.360  0.00  0.00      A     
ATOM     31  N   TYR A   3       0.048   5.702  -1.831  0.00  0.00      A     
ATOM     32  HN  TYR A   3      -0.314   5.097  -2.535  0.00  0.00      A     
ATOM     33  CA  TYR A   3       0.902   5.221  -0.688  0.00  0.00      A     
ATOM     34  HA  TYR A   3       1.421   6.069  -0.266  0.00  0.00      A     
ATOM     35  CB  TYR A   3       0.033   4.704   0.581  0.00  0.00      A     
ATOM     36  HB1 TYR A   3      -0.715   5.478   0.857  0.00  0.00      A     
ATOM     37  HB2 TYR A   3      -0.487   3.784   0.236  0.00  0.00      A     
ATOM     38  CG  TYR A   3       0.878   4.353   1.781  0.00  0.00      A     
ATOM     39  CD1 TYR A   3       0.736   3.027   2.271  0.00  0.00      A     
ATOM     40  HD1 TYR A   3      -0.004   2.353   1.864  0.00  0.00      A     
ATOM     41  CE1 TYR A   3       1.656   2.496   3.210  0.00  0.00      A     
ATOM     42  HE1 TYR A   3       1.562   1.467   3.524  0.00  0.00      A     
ATOM     43  CZ  TYR A   3       2.639   3.323   3.667  0.00  0.00      A     
ATOM     44  OH  TYR A   3       3.415   2.853   4.779  0.00  0.00      A     
ATOM     45  HH  TYR A   3       4.266   3.295   4.730  0.00  0.00      A     
ATOM     46  CD2 TYR A   3       1.899   5.178   2.333  0.00  0.00      A     
ATOM     47  HD2 TYR A   3       1.999   6.211   2.037  0.00  0.00      A     
ATOM     48  CE2 TYR A   3       2.802   4.592   3.218  0.00  0.00      A     
ATOM     49  HE2 TYR A   3       3.558   5.231   3.650  0.00  0.00      A     
ATOM     50  C   TYR A   3       1.870   4.224  -1.286  0.00  0.00      A     
ATOM     51  O   TYR A   3       1.579   3.605  -2.281  0.00  0.00      A     
ATOM     52  N   DAB A   4       3.061   4.135  -0.648  0.00  0.00      A     
ATOM     53  HN  DAB A   4       3.373   4.865  -0.045  0.00  0.00      A     
ATOM     54  CA  DAB A   4       4.084   3.194  -0.901  0.00  0.00      A     
ATOM     55  HA  DAB A   4       3.629   2.254  -1.178  0.00  0.00      A     
ATOM     56  CB  DAB A   4       4.931   3.660  -2.156  0.00  0.00      A     
ATOM     57  HB1 DAB A   4       5.495   2.855  -2.674  0.00  0.00      A     
ATOM     58  HB2 DAB A   4       4.184   3.914  -2.938  0.00  0.00      A     
ATOM     59  CE  DAB A   4       5.862   4.892  -1.925  0.00  0.00      A     
ATOM     60  HE1 DAB A   4       6.581   4.765  -1.088  0.00  0.00      A     
ATOM     61  HE2 DAB A   4       5.189   5.753  -1.725  0.00  0.00      A     
ATOM     62  NZ  DAB A   4       6.596   5.255  -3.223  0.00  0.00      A     
ATOM     63  HZ1 DAB A   4       7.029   4.352  -3.506  0.00  0.00      A     
ATOM     64  HZ2 DAB A   4       7.291   6.014  -3.072  0.00  0.00      A     
ATOM     65  HZ3 DAB A   4       6.087   5.600  -4.061  0.00  0.00      A     
ATOM     66  C   DAB A   4       5.012   2.826   0.206  0.00  0.00      A     
ATOM     67  O   DAB A   4       5.392   3.534   1.127  0.00  0.00      A     
ATOM     68  N   GLU A   5       5.507   1.562   0.090  0.00  0.00      A     
ATOM     69  HN  GLU A   5       5.322   1.102  -0.775  0.00  0.00      A     
ATOM     70  CA  GLU A   5       6.536   1.007   0.864  0.00  0.00      A     
ATOM     71  HA  GLU A   5       7.069   1.857   1.264  0.00  0.00      A     
ATOM     72  CB  GLU A   5       5.995   0.020   2.057  0.00  0.00      A     
ATOM     73  HB1 GLU A   5       5.580  -0.898   1.589  0.00  0.00      A     
ATOM     74  HB2 GLU A   5       6.880  -0.232   2.680  0.00  0.00      A     
ATOM     75  CG  GLU A   5       5.006   0.743   3.003  0.00  0.00      A     
ATOM     76  HG1 GLU A   5       5.370   1.588   3.625  0.00  0.00      A     
ATOM     77  HG2 GLU A   5       4.196   1.107   2.335  0.00  0.00      A     
ATOM     78  CD  GLU A   5       4.379  -0.277   3.962  0.00  0.00      A     
ATOM     79  OE1 GLU A   5       4.708  -0.425   5.114  0.00  0.00      A     
ATOM     80  C   GLU A   5       7.472   0.231   0.043  0.00  0.00      A     
ATOM     81  O   GLU A   5       7.157  -0.733  -0.607  0.00  0.00      A     
ATOM     82  N   DDABA   6       8.753   0.690  -0.013  0.00  0.00      A     
ATOM     83  HN  DDABA   6       8.935   1.587   0.383  0.00  0.00      A     
ATOM     84  CA  DDABA   6       9.741  -0.051  -0.734  0.00  0.00      A     
ATOM     85  HA  DDABA   6       9.503  -1.092  -0.571  0.00  0.00      A     
ATOM     86  CB  DDABA   6      11.169  -0.022  -0.107  0.00  0.00      A     
ATOM     87  HB1 DDABA   6      11.929  -0.225  -0.891  0.00  0.00      A     
ATOM     88  HB2 DDABA   6      11.265   1.041   0.199  0.00  0.00      A     
ATOM     89  CE  DDABA   6      11.246  -0.929   1.157  0.00  0.00      A     
ATOM     90  HE1 DDABA   6      12.259  -0.699   1.551  0.00  0.00      A     
ATOM     91  HE2 DDABA   6      10.519  -0.693   1.963  0.00  0.00      A     
ATOM     92  NZ  DDABA   6      11.146  -2.375   0.963  0.00  0.00      A     
ATOM     93  HZ1 DDABA   6      11.499  -2.834   1.827  0.00  0.00      A     
ATOM     94  HZ2 DDABA   6      11.718  -2.719   0.164  0.00  0.00      A     
ATOM     95  HZ3 DDABA   6      10.165  -2.707   0.874  0.00  0.00      A     
ATOM     96  C   DDABA   6       9.647  -0.005  -2.289  0.00  0.00      A     
ATOM     97  O   DDABA   6       9.907   1.004  -2.928  0.00  0.00      A     
ATOM     98  N   HSR A   7       9.228  -1.134  -2.923  0.00  0.00      A     
ATOM     99  HN  HSR A   7       9.064  -1.937  -2.354  0.00  0.00      A     
ATOM    100  CA  HSR A   7       8.883  -1.259  -4.332  0.00  0.00      A     
ATOM    101  HA  HSR A   7       9.127  -0.327  -4.821  0.00  0.00      A     
ATOM    102  CB  HSR A   7       9.564  -2.405  -5.080  0.00  0.00      A     
ATOM    103  HB1 HSR A   7       9.737  -3.251  -4.381  0.00  0.00      A     
ATOM    104  HB2 HSR A   7       9.014  -2.747  -5.983  0.00  0.00      A     
ATOM    105  CD  HSR A   7      11.022  -1.931  -5.508  0.00  0.00      A     
ATOM    106  HD1 HSR A   7      11.607  -2.863  -5.662  0.00  0.00      A     
ATOM    107  HD2 HSR A   7      11.507  -1.259  -4.768  0.00  0.00      A     
ATOM    108  OG  HSR A   7      11.014  -1.240  -6.732  0.00  0.00      A     
ATOM    109  HG1 HSR A   7      11.873  -0.816  -6.793  0.00  0.00      A     
ATOM    110  C   HSR A   7       7.410  -1.518  -4.490  0.00  0.00      A     
ATOM    111  O   HSR A   7       6.912  -1.655  -5.626  0.00  0.00      A     
ATOM    112  N   TRP A   8       6.617  -1.451  -3.375  0.00  0.00      A     
ATOM    113  HN  TRP A   8       7.026  -1.268  -2.484  0.00  0.00      A     
ATOM    114  CA  TRP A   8       5.170  -1.654  -3.389  0.00  0.00      A     
ATOM    115  HA  TRP A   8       4.949  -2.095  -4.349  0.00  0.00      A     
ATOM    116  CB  TRP A   8       4.703  -2.772  -2.400  0.00  0.00      A     
ATOM    117  HB1 TRP A   8       4.849  -3.763  -2.880  0.00  0.00      A     
ATOM    118  HB2 TRP A   8       5.344  -2.820  -1.494  0.00  0.00      A     
ATOM    119  CG  TRP A   8       3.280  -2.752  -2.004  0.00  0.00      A     
ATOM    120  CD1 TRP A   8       2.250  -3.472  -2.486  0.00  0.00      A     
ATOM    121  HD1 TRP A   8       2.332  -4.242  -3.238  0.00  0.00      A     
ATOM    122  NE1 TRP A   8       1.072  -3.084  -1.976  0.00  0.00      A     
ATOM    123  HE1 TRP A   8       0.150  -2.950  -2.268  0.00  0.00      A     
ATOM    124  CE2 TRP A   8       1.302  -2.095  -1.078  0.00  0.00      A     
ATOM    125  CD2 TRP A   8       2.708  -1.851  -1.056  0.00  0.00      A     
ATOM    126  CE3 TRP A   8       3.190  -0.810  -0.291  0.00  0.00      A     
ATOM    127  HE3 TRP A   8       4.261  -0.681  -0.254  0.00  0.00      A     
ATOM    128  CZ3 TRP A   8       2.344  -0.036   0.406  0.00  0.00      A     
ATOM    129  HZ3 TRP A   8       2.766   0.751   1.013  0.00  0.00      A     
ATOM    130  CZ2 TRP A   8       0.433  -1.330  -0.340  0.00  0.00      A     
ATOM    131  HZ2 TRP A   8      -0.625  -1.537  -0.408  0.00  0.00      A     
ATOM    132  CH2 TRP A   8       0.984  -0.244   0.381  0.00  0.00      A     
ATOM    133  HH2 TRP A   8       0.246   0.239   1.005  0.00  0.00      A     
ATOM    134  C   TRP A   8       4.470  -0.398  -3.356  0.00  0.00      A     
ATOM    135  O   TRP A   8       4.797   0.563  -2.632  0.00  0.00      A     
ATOM    136  N   HSR A   9       3.466  -0.271  -4.191  0.00  0.00      A     
ATOM    137  HN  HSR A   9       3.322  -1.036  -4.813  0.00  0.00      A     
ATOM    138  CA  HSR A   9       2.536   0.829  -3.963  0.00  0.00      A     
ATOM    139  HA  HSR A   9       2.528   1.171  -2.939  0.00  0.00      A     
ATOM    140  CB  HSR A   9       2.963   2.097  -4.774  0.00  0.00      A     
ATOM    141  HB1 HSR A   9       2.215   2.909  -4.647  0.00  0.00      A     
ATOM    142  HB2 HSR A   9       3.914   2.483  -4.350  0.00  0.00      A     
ATOM    143  CD  HSR A   9       3.184   1.803  -6.297  0.00  0.00      A     
ATOM    144  HD1 HSR A   9       2.186   1.594  -6.740  0.00  0.00      A     
ATOM    145  HD2 HSR A   9       3.854   0.917  -6.319  0.00  0.00      A     
ATOM    146  OG  HSR A   9       3.771   2.953  -6.906  0.00  0.00      A     
ATOM    147  HG1 HSR A   9       3.959   2.741  -7.823  0.00  0.00      A     
ATOM    148  C   HSR A   9       1.138   0.580  -4.317  0.00  0.00      A     
ATOM    149  O   HSR A   9       0.795  -0.280  -5.091  0.00  0.00      A     
ATOM    150  N   TGL A  10       0.191   1.263  -3.667  0.00  0.00      A     
ATOM    151  HN  TGL A  10       0.414   1.841  -2.886  0.00  0.00      A     
ATOM    152  CA  TGL A  10      -1.230   1.163  -3.983  0.00  0.00      A     
ATOM    153  HA  TGL A  10      -1.323   0.706  -4.957  0.00  0.00      A     
ATOM    154  CB  TGL A  10      -2.174   0.508  -2.967  0.00  0.00      A     
ATOM    155  CG1 TGL A  10      -1.952   1.041  -1.510  0.00  0.00      A     
ATOM    156  H11 TGL A  10      -2.625   0.431  -0.870  0.00  0.00      A     
ATOM    157  H12 TGL A  10      -2.140   2.136  -1.526  0.00  0.00      A     
ATOM    158  H13 TGL A  10      -0.913   0.990  -1.119  0.00  0.00      A     
ATOM    159  CG2 TGL A  10      -3.672   0.731  -3.249  0.00  0.00      A     
ATOM    160  H21 TGL A  10      -3.970   0.425  -4.275  0.00  0.00      A     
ATOM    161  H22 TGL A  10      -3.797   1.821  -3.071  0.00  0.00      A     
ATOM    162  H23 TGL A  10      -4.238   0.134  -2.503  0.00  0.00      A     
ATOM    163  CG3 TGL A  10      -1.993  -1.001  -3.122  0.00  0.00      A     
ATOM    164  H31 TGL A  10      -2.460  -1.393  -4.050  0.00  0.00      A     
ATOM    165  H32 TGL A  10      -2.437  -1.577  -2.283  0.00  0.00      A     
ATOM    166  H33 TGL A  10      -0.945  -1.369  -3.096  0.00  0.00      A     
ATOM    167  C   TGL A  10      -1.709   2.560  -4.264  0.00  0.00      A     
ATOM    168  O   TGL A  10      -1.375   3.516  -3.580  0.00  0.00      A     
ATOM    169  N   ALA A  11      -2.534   2.777  -5.286  0.00  0.00      A     
ATOM    170  HN  ALA A  11      -2.806   2.045  -5.907  0.00  0.00      A     
ATOM    171  CA  ALA A  11      -2.892   4.062  -5.632  0.00  0.00      A     
ATOM    172  HA  ALA A  11      -3.018   4.648  -4.733  0.00  0.00      A     
ATOM    173  CB  ALA A  11      -1.866   4.717  -6.569  0.00  0.00      A     
ATOM    174  HB1 ALA A  11      -2.211   4.586  -7.617  0.00  0.00      A     
ATOM    175  HB2 ALA A  11      -1.785   5.822  -6.479  0.00  0.00      A     
ATOM    176  HB3 ALA A  11      -0.892   4.219  -6.379  0.00  0.00      A     
ATOM    177  C   ALA A  11      -4.281   4.073  -6.201  0.00  0.00      A     
ATOM    178  O   ALA A  11      -4.756   3.086  -6.763  0.00  0.00      A     
ATOM    179  N   SER A  12      -4.841   5.339  -6.282  0.00  0.00      A     
ATOM    180  HN  SER A  12      -4.343   6.085  -5.846  0.00  0.00      A     
ATOM    181  CA  SER A  12      -5.897   5.770  -7.109  0.00  0.00      A     
ATOM    182  HA  SER A  12      -5.606   5.638  -8.140  0.00  0.00      A     
ATOM    183  CB  SER A  12      -7.252   5.043  -6.999  0.00  0.00      A     
ATOM    184  HB1 SER A  12      -7.133   3.965  -7.238  0.00  0.00      A     
ATOM    185  HB2 SER A  12      -7.536   5.068  -5.925  0.00  0.00      A     
ATOM    186  OG  SER A  12      -8.310   5.547  -7.792  0.00  0.00      A     
ATOM    187  HG1 SER A  12      -8.274   4.996  -8.577  0.00  0.00      A     
ATOM    188  C   SER A  12      -6.142   7.284  -6.933  0.00  0.00      A     
ATOM    189  O   SER A  12      -6.463   7.646  -5.820  0.00  0.00      A     
ATOM    190  N   DALAA  13      -6.041   8.081  -8.036  0.00  0.00      A     
ATOM    191  HN  DALAA  13      -5.869   7.645  -8.916  0.00  0.00      A     
ATOM    192  CA  DALAA  13      -6.226   9.568  -8.054  0.00  0.00      A     
ATOM    193  HA  DALAA  13      -7.294   9.706  -7.970  0.00  0.00      A     
ATOM    194  CB  DALAA  13      -5.791   9.972  -9.478  0.00  0.00      A     
ATOM    195  HB1 DALAA  13      -4.687  10.075  -9.555  0.00  0.00      A     
ATOM    196  HB2 DALAA  13      -6.112   9.170 -10.177  0.00  0.00      A     
ATOM    197  HB3 DALAA  13      -6.209  10.933  -9.846  0.00  0.00      A     
ATOM    198  C   DALAA  13      -5.461  10.352  -6.946  0.00  0.00      A     
ATOM    199  O   DALAA  13      -4.270  10.126  -6.857  0.00  0.00      A     
ATOM    200  N   PRO A  14      -6.095  11.166  -6.122  0.00  0.00      A     
ATOM    201  CD  PRO A  14      -7.507  11.506  -6.065  0.00  0.00      A     
ATOM    202  HD1 PRO A  14      -7.753  12.196  -6.899  0.00  0.00      A     
ATOM    203  HD2 PRO A  14      -8.153  10.612  -6.202  0.00  0.00      A     
ATOM    204  CA  PRO A  14      -5.356  11.725  -5.004  0.00  0.00      A     
ATOM    205  HA  PRO A  14      -4.454  12.210  -5.350  0.00  0.00      A     
ATOM    206  CB  PRO A  14      -6.309  12.736  -4.422  0.00  0.00      A     
ATOM    207  HB1 PRO A  14      -6.180  13.635  -5.062  0.00  0.00      A     
ATOM    208  HB2 PRO A  14      -6.244  13.090  -3.371  0.00  0.00      A     
ATOM    209  CG  PRO A  14      -7.708  12.146  -4.718  0.00  0.00      A     
ATOM    210  HG1 PRO A  14      -8.520  12.889  -4.566  0.00  0.00      A     
ATOM    211  HG2 PRO A  14      -7.829  11.334  -3.970  0.00  0.00      A     
ATOM    212  C   PRO A  14      -4.760  10.839  -3.931  0.00  0.00      A     
ATOM    213  O   PRO A  14      -3.954  11.344  -3.132  0.00  0.00      A     
ATOM    214  N   DAB A  15       3.755  -1.210   3.335  0.00  0.00      A     
ATOM    215  HN  DAB A  15       3.824  -1.265   2.342  0.00  0.00      A     
ATOM    216  CA  DAB A  15       3.448  -2.472   3.822  0.00  0.00      A     
ATOM    217  HA  DAB A  15       4.193  -2.681   4.575  0.00  0.00      A     
ATOM    218  CB  DAB A  15       2.028  -2.736   4.472  0.00  0.00      A     
ATOM    219  HB1 DAB A  15       1.863  -3.829   4.588  0.00  0.00      A     
ATOM    220  HB2 DAB A  15       1.973  -2.191   5.439  0.00  0.00      A     
ATOM    221  CE  DAB A  15       0.925  -2.304   3.444  0.00  0.00      A     
ATOM    222  HE1 DAB A  15       1.043  -2.740   2.429  0.00  0.00      A     
ATOM    223  HE2 DAB A  15       1.053  -1.212   3.281  0.00  0.00      A     
ATOM    224  NZ  DAB A  15      -0.423  -2.635   3.981  0.00  0.00      A     
ATOM    225  HZ1 DAB A  15      -0.562  -1.991   4.786  0.00  0.00      A     
ATOM    226  HZ2 DAB A  15      -0.572  -3.634   4.229  0.00  0.00      A     
ATOM    227  HZ3 DAB A  15      -1.098  -2.432   3.217  0.00  0.00      A     
ATOM    228  C   DAB A  15       3.767  -3.378   2.654  0.00  0.00      A     
ATOM    229  O   DAB A  15       4.095  -2.987   1.577  0.00  0.00      A     
ATOM    230  N   THR A  16       3.665  -4.701   2.835  0.00  0.00      A     
ATOM    231  HN  THR A  16       3.490  -4.934   3.788  0.00  0.00      A     
ATOM    232  CA  THR A  16       3.841  -5.741   1.752  0.00  0.00      A     
ATOM    233  HA  THR A  16       3.214  -5.307   0.988  0.00  0.00      A     
ATOM    234  CB  THR A  16       5.357  -5.774   1.279  0.00  0.00      A     
ATOM    235  HB  THR A  16       5.485  -6.535   0.480  0.00  0.00      A     
ATOM    236  OG1 THR A  16       5.870  -4.567   0.684  0.00  0.00      A     
ATOM    237  HG1 THR A  16       5.556  -3.881   1.278  0.00  0.00      A     
ATOM    238  CG2 THR A  16       6.366  -6.199   2.285  0.00  0.00      A     
ATOM    239 HG21 THR A  16       5.971  -7.089   2.820  0.00  0.00      A     
ATOM    240 HG22 THR A  16       7.419  -6.278   1.938  0.00  0.00      A     
ATOM    241 HG23 THR A  16       6.439  -5.407   3.061  0.00  0.00      A     
ATOM    242  C   THR A  16       3.426  -7.120   2.121  0.00  0.00      A     
ATOM    243  O   THR A  16       3.211  -7.868   1.192  0.00  0.00      A     
ATOM    244  N   DAB A  17       3.199  -7.394   3.423  0.00  0.00      A     
ATOM    245  HN  DAB A  17       3.466  -6.745   4.132  0.00  0.00      A     
ATOM    246  CA  DAB A  17       2.724  -8.714   3.854  0.00  0.00      A     
ATOM    247  HA  DAB A  17       3.307  -9.398   3.256  0.00  0.00      A     
ATOM    248  CB  DAB A  17       3.038  -9.042   5.345  0.00  0.00      A     
ATOM    249  HB1 DAB A  17       2.670  -8.169   5.924  0.00  0.00      A     
ATOM    250  HB2 DAB A  17       2.565 -10.009   5.619  0.00  0.00      A     
ATOM    251  CE  DAB A  17       4.525  -9.329   5.567  0.00  0.00      A     
ATOM    252  HE1 DAB A  17       5.027  -8.337   5.568  0.00  0.00      A     
ATOM    253  HE2 DAB A  17       4.960 -10.048   4.841  0.00  0.00      A     
ATOM    254  NZ  DAB A  17       4.649  -9.946   6.875  0.00  0.00      A     
ATOM    255  HZ1 DAB A  17       4.335  -9.254   7.586  0.00  0.00      A     
ATOM    256  HZ2 DAB A  17       5.637 -10.193   7.086  0.00  0.00      A     
ATOM    257  HZ3 DAB A  17       4.077 -10.809   6.973  0.00  0.00      A     
ATOM    258  C   DAB A  17       1.401  -9.245   3.376  0.00  0.00      A     
ATOM    259  O   DAB A  17       1.325 -10.422   3.046  0.00  0.00      A     
ATOM    260  N   DAB A  18       0.320  -8.492   3.507  0.00  0.00      A     
ATOM    261  HN  DAB A  18      -0.512  -9.031   3.405  0.00  0.00      A     
ATOM    262  CA  DAB A  18       0.121  -7.114   3.833  0.00  0.00      A     
ATOM    263  HA  DAB A  18      -0.954  -7.211   3.888  0.00  0.00      A     
ATOM    264  CB  DAB A  18       0.436  -6.509   5.264  0.00  0.00      A     
ATOM    265  HB1 DAB A  18       1.542  -6.471   5.371  0.00  0.00      A     
ATOM    266  HB2 DAB A  18      -0.011  -5.498   5.373  0.00  0.00      A     
ATOM    267  CE  DAB A  18      -0.113  -7.286   6.534  0.00  0.00      A     
ATOM    268  HE1 DAB A  18       0.276  -6.713   7.403  0.00  0.00      A     
ATOM    269  HE2 DAB A  18       0.371  -8.285   6.485  0.00  0.00      A     
ATOM    270  NZ  DAB A  18      -1.489  -7.609   6.510  0.00  0.00      A     
ATOM    271  HZ1 DAB A  18      -1.835  -8.253   5.832  0.00  0.00      A     
ATOM    272  C   DAB A  18       0.205  -6.212   2.584  0.00  0.00      A     
ATOM    273  O   DAB A  18       0.938  -5.195   2.588  0.00  0.00      A     
ATOM    274  N   DAB A  19      -0.426  -6.530   1.434  0.00  0.00      A     
ATOM    275  HN  DAB A  19      -0.975  -7.353   1.314  0.00  0.00      A     
ATOM    276  CA  DAB A  19      -0.294  -5.737   0.219  0.00  0.00      A     
ATOM    277  HA  DAB A  19       0.599  -5.141   0.335  0.00  0.00      A     
ATOM    278  CB  DAB A  19      -0.197  -6.610  -1.047  0.00  0.00      A     
ATOM    279  HB1 DAB A  19      -1.165  -7.141  -1.163  0.00  0.00      A     
ATOM    280  HB2 DAB A  19      -0.070  -5.881  -1.876  0.00  0.00      A     
ATOM    281  CE  DAB A  19       0.949  -7.512  -1.036  0.00  0.00      A     
ATOM    282  HE1 DAB A  19       0.954  -8.177  -0.147  0.00  0.00      A     
ATOM    283  HE2 DAB A  19       1.939  -7.040  -1.216  0.00  0.00      A     
ATOM    284  NZ  DAB A  19       0.836  -8.425  -2.156  0.00  0.00      A     
ATOM    285  HZ1 DAB A  19       1.619  -9.105  -2.242  0.00  0.00      A     
ATOM    286  HZ2 DAB A  19       0.887  -7.783  -2.972  0.00  0.00      A     
ATOM    287  HZ3 DAB A  19      -0.062  -8.948  -2.106  0.00  0.00      A     
ATOM    288  C   DAB A  19      -1.456  -4.697   0.006  0.00  0.00      A     
ATOM    289  O   DAB A  19      -1.436  -3.778  -0.865  0.00  0.00      A     
ATOM    290  N   DLEUA  20      -2.488  -4.891   0.872  0.00  0.00      A     
ATOM    291  HN  DLEUA  20      -2.517  -5.650   1.518  0.00  0.00      A     
ATOM    292  CA  DLEUA  20      -3.629  -4.019   0.930  0.00  0.00      A     
ATOM    293  HA  DLEUA  20      -4.198  -4.463   1.734  0.00  0.00      A     
ATOM    294  CB  DLEUA  20      -4.527  -4.025  -0.363  0.00  0.00      A     
ATOM    295  HB1 DLEUA  20      -5.528  -3.591  -0.151  0.00  0.00      A     
ATOM    296  HB2 DLEUA  20      -4.035  -3.388  -1.128  0.00  0.00      A     
ATOM    297  CG  DLEUA  20      -4.805  -5.446  -0.909  0.00  0.00      A     
ATOM    298  HG  DLEUA  20      -3.872  -5.906  -1.300  0.00  0.00      A     
ATOM    299  CD1 DLEUA  20      -5.550  -6.386   0.017  0.00  0.00      A     
ATOM    300 HD11 DLEUA  20      -6.533  -5.967   0.321  0.00  0.00      A     
ATOM    301 HD12 DLEUA  20      -5.657  -7.470  -0.206  0.00  0.00      A     
ATOM    302 HD13 DLEUA  20      -4.973  -6.362   0.966  0.00  0.00      A     
ATOM    303  CD2 DLEUA  20      -5.671  -5.297  -2.194  0.00  0.00      A     
ATOM    304 HD21 DLEUA  20      -5.336  -4.365  -2.696  0.00  0.00      A     
ATOM    305 HD22 DLEUA  20      -5.513  -6.174  -2.857  0.00  0.00      A     
ATOM    306 HD23 DLEUA  20      -6.740  -5.326  -1.892  0.00  0.00      A     
ATOM    307  C   DLEUA  20      -3.308  -2.560   1.408  0.00  0.00      A     
ATOM    308  O   DLEUA  20      -2.313  -2.297   2.101  0.00  0.00      A     
ATOM    309  N   LEU A  21      -4.126  -1.538   1.081  0.00  0.00      A     
ATOM    310  HN  LEU A  21      -4.896  -1.683   0.464  0.00  0.00      A     
ATOM    311  CA  LEU A  21      -4.093  -0.190   1.552  0.00  0.00      A     
ATOM    312  HA  LEU A  21      -3.075   0.131   1.393  0.00  0.00      A     
ATOM    313  CB  LEU A  21      -5.053   0.759   0.684  0.00  0.00      A     
ATOM    314  HB1 LEU A  21      -4.811   0.670  -0.396  0.00  0.00      A     
ATOM    315  HB2 LEU A  21      -6.075   0.348   0.828  0.00  0.00      A     
ATOM    316  CG  LEU A  21      -5.147   2.195   1.108  0.00  0.00      A     
ATOM    317  HG  LEU A  21      -5.675   2.239   2.084  0.00  0.00      A     
ATOM    318  CD1 LEU A  21      -3.762   2.921   1.210  0.00  0.00      A     
ATOM    319 HD11 LEU A  21      -3.028   2.576   1.969  0.00  0.00      A     
ATOM    320 HD12 LEU A  21      -3.211   2.993   0.249  0.00  0.00      A     
ATOM    321 HD13 LEU A  21      -3.993   3.991   1.403  0.00  0.00      A     
ATOM    322  CD2 LEU A  21      -6.100   3.002   0.129  0.00  0.00      A     
ATOM    323 HD21 LEU A  21      -7.119   2.564   0.073  0.00  0.00      A     
ATOM    324 HD22 LEU A  21      -6.057   4.046   0.508  0.00  0.00      A     
ATOM    325 HD23 LEU A  21      -5.680   3.122  -0.893  0.00  0.00      A     
ATOM    326  C   LEU A  21      -4.336  -0.037   3.007  0.00  0.00      A     
ATOM    327  O   LEU A  21      -3.789   0.897   3.611  0.00  0.00      A     
ATOM    328  N   DAB A  22      -5.077  -0.939   3.597  0.00  0.00      A     
ATOM    329  HN  DAB A  22      -5.527  -1.692   3.123  0.00  0.00      A     
ATOM    330  CA  DAB A  22      -5.403  -0.837   4.973  0.00  0.00      A     
ATOM    331  HA  DAB A  22      -4.686  -0.182   5.444  0.00  0.00      A     
ATOM    332  CB  DAB A  22      -6.836  -0.468   5.281  0.00  0.00      A     
ATOM    333  HB1 DAB A  22      -7.407  -1.316   4.847  0.00  0.00      A     
ATOM    334  HB2 DAB A  22      -6.934  -0.409   6.386  0.00  0.00      A     
ATOM    335  CE  DAB A  22      -7.394   0.789   4.586  0.00  0.00      A     
ATOM    336  HE1 DAB A  22      -7.216   0.816   3.489  0.00  0.00      A     
ATOM    337  HE2 DAB A  22      -6.933   1.684   5.053  0.00  0.00      A     
ATOM    338  NZ  DAB A  22      -8.815   0.951   4.731  0.00  0.00      A     
ATOM    339  HZ1 DAB A  22      -9.398   0.369   4.097  0.00  0.00      A     
ATOM    340  HZ2 DAB A  22      -9.032   1.960   4.598  0.00  0.00      A     
ATOM    341  HZ3 DAB A  22      -9.035   0.784   5.734  0.00  0.00      A     
ATOM    342  C   DAB A  22      -5.159  -2.215   5.626  0.00  0.00      A     
ATOM    343  O   DAB A  22      -5.099  -3.249   4.953  0.00  0.00      A     
ATOM    344  N   DAB A  23      -4.995  -2.226   6.967  0.00  0.00      A     
ATOM    345  HN  DAB A  23      -5.057  -1.297   7.324  0.00  0.00      A     
ATOM    346  CA  DAB A  23      -4.784  -3.266   7.921  0.00  0.00      A     
ATOM    347  HA  DAB A  23      -4.538  -2.676   8.791  0.00  0.00      A     
ATOM    348  CB  DAB A  23      -6.078  -4.152   7.968  0.00  0.00      A     
ATOM    349  HB1 DAB A  23      -6.273  -4.307   6.886  0.00  0.00      A     
ATOM    350  HB2 DAB A  23      -5.956  -5.133   8.474  0.00  0.00      A     
ATOM    351  CE  DAB A  23      -7.380  -3.456   8.492  0.00  0.00      A     
ATOM    352  HE1 DAB A  23      -8.133  -4.270   8.565  0.00  0.00      A     
ATOM    353  HE2 DAB A  23      -7.728  -2.639   7.824  0.00  0.00      A     
ATOM    354  NZ  DAB A  23      -7.343  -2.982   9.884  0.00  0.00      A     
ATOM    355  HZ1 DAB A  23      -6.764  -2.130  10.023  0.00  0.00      A     
ATOM    356  HZ2 DAB A  23      -6.821  -3.728  10.386  0.00  0.00      A     
ATOM    357  HZ3 DAB A  23      -8.310  -2.889  10.255  0.00  0.00      A     
ATOM    358  C   DAB A  23      -3.539  -4.057   7.698  0.00  0.00      A     
ATOM    359  O   DAB A  23      -2.711  -3.752   6.866  0.00  0.00      A     
ATOM    360  N   THR A  24      -3.352  -5.206   8.392  0.00  0.00      A     
ATOM    361  HN  THR A  24      -4.022  -5.527   9.056  0.00  0.00      A     
ATOM    362  CA  THR A  24      -2.179  -6.033   8.334  0.00  0.00      A     
ATOM    363  HA  THR A  24      -1.407  -5.420   7.894  0.00  0.00      A     
ATOM    364  CB  THR A  24      -1.730  -6.663   9.647  0.00  0.00      A     
ATOM    365  HB  THR A  24      -0.848  -7.338   9.610  0.00  0.00      A     
ATOM    366  OG1 THR A  24      -1.345  -5.516  10.447  0.00  0.00      A     
ATOM    367  HG1 THR A  24      -1.018  -5.922  11.253  0.00  0.00      A     
ATOM    368  CG2 THR A  24      -2.954  -7.404  10.222  0.00  0.00      A     
ATOM    369 HG21 THR A  24      -3.791  -6.788  10.615  0.00  0.00      A     
ATOM    370 HG22 THR A  24      -3.368  -8.132   9.492  0.00  0.00      A     
ATOM    371 HG23 THR A  24      -2.616  -7.984  11.107  0.00  0.00      A     
ATOM    372  C   THR A  24      -2.472  -7.109   7.277  0.00  0.00      A     
ATOM    373  O   THR A  24      -3.640  -7.450   7.049  0.00  0.00      A     
END
